# Supplementary material for: Transparent Self-Cleaning Coatings Based on Colorless Polyimide/Silica Sol Nanocomposite
Source: Polymers (Basel). 2021 Nov 25;13(23):4100. doi: 10.3390/polym13234100 (PMC8659165; doi:10.3390/polym13234100)
Supplement: Supplementary file 1 [file polymers-13-04100-s001.zip]

Archive with 1 entries (1 files):
- polymers-1468677-supplementary.pdf
